# Supplementary material for: Anti-Obesity Effect of Chlorin e6-Mediated Photodynamic Therapy on Mice with High-Fat-Diet-Induced Obesity
Source: Pharmaceuticals (Basel). 2023 Jul 24;16(7):1053. doi: 10.3390/ph16071053 (PMC10384435; doi:10.3390/ph16071053)
Supplement: Supplementary file 1 [file pharmaceuticals-16-01053-s001.zip]

Archive with 1 entries (1 files):
- pharmaceuticals-2348074-supplementary.pdf
